# Supplementary material for: Pre-Operative Sonographic Assessment of Ovarian Location and Mobility Predicts Intra-Operative Ovarian Resectability During Vaginal Hysterectomy: A Diagnostic Accuracy Study
Source: Diagnostics (Basel). 2026 Mar 23;16(6):952. doi: 10.3390/diagnostics16060952 (PMC13024837; doi:10.3390/diagnostics16060952)
Supplement: Supplementary file 1 [file diagnostics-16-00952-s001.zip]

Archive with 1 entries (1 files):
- diagnostics-4182902-supplementary.pdf
